# Supplementary material for: Representative Bacillus sp. AM1 from Gut Microbiota Harbor Versatile Molecular Pathways for Bisphenol A Biodegradation
Source: Int J Mol Sci. 2021 May 7;22(9):4952. doi: 10.3390/ijms22094952 (PMC8125285; doi:10.3390/ijms22094952)
Supplement: Supplementary file 1 [file ijms-22-04952-s001.zip]

Archive with 1 entries (1 files):
- ijms-1121903-SI.pdf
